# Supplementary material for: High-Intensity Exercise and Hippocampal Integrity in Adults With Cannabis Use Disorder: A Randomized Clinical Trial
Source: JAMA Psychiatry. 2025 Sep 10;82(12):1240–5. doi: 10.1001/jamapsychiatry.2025.2319 (PMC12423954; doi:10.1001/jamapsychiatry.2025.2319)
Supplement: Supplement 3. — eTable 1. HIIT exercise library eTable 2. Strength and Resistance exercise library [file jamapsychiatry-e252319-s003.xlsx]

## Sheet: Table of Contents
Richardson KE, Suo C, Albertella L, et al. High-intensity exercise and hippocampal integrity in adults with cannabis use disorder: a randomized clinical trial. JAMA Psychiatry. Published online September 10, 2025. doi:10.1001/jamapsychiatry.2025.2319
Table of Contents
eTable 1	HIIT exercise library
eTable 2	Strength and Resistance exercise library

## Sheet: eTable 1
eTable 1: HIIT exercise library
Star Jumps
Squat Jumps
Burpees
Butt Kicks
High Knees
Skipping
Skaters
Heisman's
Side to Side Hops
Side to Side Shuffle
Forward + Backward Jumps
Squat Jumps In + Out
Lateral Jumps (Bilateral)
Lateral Jumps (Unilateral)
Pogo Jumps
Power Jumps
Toe-Touch Jumps
Sprawl
Running
Bike
Rower
Ski-Erg
Box Jumps
Step Up (Fwd)
Step Ups (Plyometric)
Step Up + Over (Lateral)
Step Ups (Lateral)
Step Up + Shoulder Press (Unilateral)
Step Up + Shoulder Press (Bilateral)
Gorilla Slams
Quick Jabs
Bear Crawl (Forward + Backward)

## Sheet: eTable 2
eTable 2: Strength and Resistance exercise library
UPPER LIMB											DB = Dumb Bell
Muscle Group	Exercise	Variation 1	Variation 2	Variation 3	Variation 4	Variation 5	Variation 6	Variation 7	Variation 8		BB = Barbell
Push movement											MB = Medicine Ball
Shoulders	Front Raise Bilat (DB)	Front Raise Unilat (DB)									TRX = Total Resistance Exercise Suspension bands
	Lat Raise (DB)	Lat Raise Unilat (Band)									KB = Kettlebell
	Seated Shoulder Press (DB)	Seated Shoulder Press (Band)	Standing Shoulder Press (DB)	Alt Shoulder Press (DB)	Standing Shoulder Press (BB)	Standing Shoulder Press (MB / Bag)					SB = Swiss Ball
Chest	Supine Bilat Chest Press (DB)	Supine Unilat Chest Press (DB)	Supine Alt Chest Press (DB)	Supine Bilat Chest Press (MB / Bag)							PW = Power Band
	Incline Bilat Chest Press (DB)	Incline Unilat Chest Press (DB)	Incline Alt Chest Press (DB)	Incline Chest Press (TRX)	Standing Chest Press (Band)						FR = Foam Roller
	Supine Pec Flies (DB)	Supine Pec Flies (SB)	Pec Flies (TRX)	Pec Flies (Band)
	Push Ups (Knees)	Push Ups (Toes)	Push Ups (Feet on Step)	Push Ups (Feet on SB)	Push Ups (Feet in TRX)	Push Ups (Incline)	Pike Push Ups
Arms	Tricep Pushdown (Band)
	Overhead Tricep Ext (DB / MB / Bag)	Overhead Tricep Ext (TRX)
	Supine Tricep Ext (DB / MB/ Bag)
	Tricep Pushup (Knees or Toes)
Pull movement
Shoulders	Upright Row (DB)	Upright Row (KB)	Upright Row (Band)
	Shrugs (Weighted)	Shrugs (Band)
Back	Standing Bilat Pull Down (Band)	Seated Lat Pull Down (Band)	Standing Lat Pull Down (Band)	Kneeling Lat Pull Down (Band)
	Standing Bilat Row (Band)	Standing Unilat Row (Band)	Standing Unilat Row (TRX)	Standing Bilat Row (TRX)	Bent Over Alt Row (Suitcase)	Bent Over Bilat Row (Suitcase)	Bent Over Bilat Row (Band)	Bent Over Unilat Row (DB)	Bent Over Bilat Row (MB/ Bag)
	Reverse Flies Prone (DB)	Reverse Flies Bent Over Unilat (DB)	Reverse Flies (TRX)	Reverse Flies (Band)
	Ecc Chinups (TRX)
Arms	Bicep Curls Bilat (DB)	Bicep Curls Unilat (Band)	Hammer Curls (DB)	Hammer Curls (Band)	Bicep Curls Alt (DB)	Bicep Curls (TRX)
LOWER LIMB
Muscle Group	Exercise	Variation 1	Variation 2	Variation 3	Variation 4	Variation 5	Variation 6	Variation 7
Hips	Standing Hip Abd (Band)	Sidelying Hip Abd (Band)	Side Stepping (Band)
	Standing Hip Ext (Band)	4-Point Hip Ext (Band)
	Hip Hinge (PB)	Hip Hinge (KB)	Hip Hinge (Suitcase)	Hip Hinge (BB)	Hip Hinge (MB / Bag)
	Bridge (Neutral)	Bridge Feet Elevated (SB)	Bridge (Unilateral)	Bridge (Band)	Bridge + Hamstring Curl (SB)	Bridge (TRX)	Bridge Feet Elevated (Bench)
	Bench Hip Thrusts (Neutral)	Bench Hip Thrusts (Weighted)	Bench Hip Thrusts (SB)
Legs	Squats (Neutral)	Squats (Weighted)	Squats (Sumo)	Squats (Goblet)	Squats (Band)	Squats (SB)	Squats (TRX)	Squats (MB / Bag)
	Unilat Squat (Weighted)	Unilat Squat (Neutral)	Unilat Squat (Band)	Unilat Squat (SB)	Unilat Squat (TRX)
	Split Squat (Neutral)	Split Squat (Bulgarian)	Split Squat (Weighted)	Split Squat (TRX)	Split Squat (Offset)	Split Squat (Bulgarian Weighted)
	Lunge (Reverse)	Lunge (Off Step)	Lunge (Walking)	Lunge (Weighted)	Lunge (Walking + Offest)	Lunge (A-Frame)	Lunge (Lateral)
	Wall Sit (Static)	Wall Sit (Weighted)	Wall Sit (Band)
	Step Up (Forward)	Step Up (Weighted)	Step Up (Lateral)	Step Down (Forward)
CORE
Exercise	Variation 1	Variation 2	Variation 3	Variation 4	Variation 5	Variation 6	Variation 7	Variation 8
Leg Lowers Alt 90/90	Leg Lowers Alt 90/90 to Straight Leg	Leg Lowers Alt 90/90 (FR)	Leg Lowers Bilat 90/90	Leg Lowers Bilat Straight Leg
Hand Plank (Long Lever)	Hand Plank + Shoulder Taps (Long Lever)	Hand Plank (TRX)	Hand Plank (Walking)	Mountain Climbers	Mountain Climbers (TRX)	Mountain Climbers (MB)	Mountain Climbers (SB)	JackKnife (SB)
Elbow Plank (Long Lever)	Elbow Plank (SB)	Elbow Plank (TRX)	Elbow Plank (Reach)	Saw (SB)	Saw (TRX)
Elbow Side Plank (Short Lever)	Elbow Side Plank + Clam (Short Lever)	Elbow Side Plank + Clam (Band)	Elbow Side Plank (Long Lever)	Elbow Side Plank + Hip Abd (Long Lever)	Elbow Side Plank + Reverse Fly (Long Lever)	Elbow Side Plank + Hip Flex (Long Lever)
V-Sit (Knees Bent)	V-Sit (Knees Straight)
Anti Rotation Feet Together (Band)	Anti Rotation Single Leg (Band)
Partial Crunches	Oblique Crunches (Ankle Taps)	Reverse Crunches	Bicycle Crunches	Partial Crunch + Alt Leg Lower 90/90
COMBINATION MUSCLE GROUPS
Exercise	Variation 1	Variation 2	Variation 3	Variation 4	Variation 5	Variation 6
Squat + Bilat Upright Row (KB)	Squat + Unilat Upright Row (KB)	Squat + Bilat Shoulder Press (DB)	Squat + Unilat Shoulder Press (DB)	Squat + Bilat Row (TRX)
Lunges (Reverse)	Lunges (Jumping)
Push Up + Row (DB)	Push Up (Spiderman)	Push Up (T-Raise)
JackKnife (TRX)
Mountain Climbers	Mountain Climbers (TRX)
Plank to Push Up	Plank Jacks	Plank Tucks	Hand Plank (Walking)	Hand Plank + Push Up (Walking)	Hand Plank + Shoulder Taps (Long Lever)	Hand Plank + Unilat Row (KB)
Deadlift + Bilat Row (KB)	Deadlift (DB)	Deadlift (BB)	Swing (KB)
Clean + Press Unilat (KB)	Farmer's Walk (KB)	Front Squat + Bilat Shoulder Press (KB)	Standing Bilateral Shoulder Press (KB)
